# Supplementary material for: YouTube’s recommendation algorithm is left-leaning in the United States
Source: PNAS Nexus. 2023 Aug 14;2(8):pgad264. doi: 10.1093/pnasnexus/pgad264 (PMC10433241; doi:10.1093/pnasnexus/pgad264)
Supplement: pgad264_Supplementary_Data [file pgad264_supplementary_data.zip]

Archive with 2 entries (2 files):
- PNASNEXUS-PNASNEXUS-2023-00588R-s02.pdf
- PNASNEXUS-PNASNEXUS-2023-00588R-s01.pdf
